# Supplementary material for: The Role of Digit- and Pacifier-Sucking Habits on Malocclusion Development in Children: Anterior Open Bite and Posterior Crossbite—A Systematic Review & Meta-Analysis
Source: Dent J (Basel). 2026 Jan 14;14(1):55. doi: 10.3390/dj14010055 (PMC12839743; doi:10.3390/dj14010055)
Supplement: Supplementary file 1 [file dentistry-14-00055-s001.zip]

Archive with 1 entries (1 files):
- dentistry-4006181-supplementary.pdf
